# Supplementary material for: Low hydrostatic pressure promotes functional homeostasis of nucleus pulposus cells through the TRPV4/CRT/FA complex axis
Source: Front Med (Lausanne). 2025 Jan 29;12:1531907. doi: 10.3389/fmed.2025.1531907 (PMC11813897; doi:10.3389/fmed.2025.1531907)
Supplement: Supplementary file 1 [file Data_Sheet_1.zip]

Archive with 16 entries (16 files):
- 幻灯片16.jpeg
- 幻灯片1.jpeg
- 幻灯片2.jpeg
- 幻灯片3.jpeg
- 幻灯片4.jpeg
- 幻灯片5.jpeg
- 幻灯片6.jpeg
- 幻灯片7.jpeg
- 幻灯片8.jpeg
- 幻灯片9.jpeg
- 幻灯片10.jpeg
- 幻灯片11.jpeg
- 幻灯片12.jpeg
- 幻灯片13.jpeg
- 幻灯片14.jpeg
- 幻灯片15.jpeg
